# Supplementary material for: Xishaeleganins A–D, Sesquiterpenoid Hydroquinones from Xisha Marine Sponge Dactylospongia elegans
Source: Mar Drugs. 2022 Feb 1;20(2):118. doi: 10.3390/md20020118 (PMC8879793; doi:10.3390/md20020118)
Supplement: Supplementary file 1 [file marinedrugs-20-00118-s001.zip]

Archive with 1 entries (1 files):
- marinedrugs-1582866-supplementary.pdf
